# Supplementary material for: Death anxiety, exposure to death, mortuary preferences, and religiosity in five countries
Source: Sci Data. 2019 Aug 21;6:154. doi: 10.1038/s41597-019-0163-x (PMC6704076; doi:10.1038/s41597-019-0163-x)
Supplement: Supplementary file 1 — Download metadata file [file 41597_2019_163_MOESM1_ESM.zip]

Archive with 3 entries (3 files):
- s_Jong363A_study.txt
- a_Jong363A_assay.txt
- i_Investigation.txt
