# Supplementary material for: Death anxiety, exposure to death, mortuary preferences, and religiosity in five countries
Source: Sci Data. 2019 Aug 21;6:154. doi: 10.1038/s41597-019-0163-x (PMC6704076; doi:10.1038/s41597-019-0163-x)
Supplement: Supplementary file 1 — Download metadata file [file 41597_2019_163_MOESM1_ESM.zip › s_Jong363A_study.txt]

Source Name	Characteristics[organism]	Term Source REF	Term Accession Number	Characteristics[geographical location]	Term Source REF	Term Accession Number	Protocol REF	Sample Name	Factor Value[age]	Factor Value[sex]	Factor Value[city]	Factor Value[marital status]	Factor Value[ethnicity]
Amazon Mechanical Turk	Homo sapiens	NCBITaxon	NCBITaxon:9606	United States of America	GAZ	GAZ:00002459	data collection	international death survey data for United States of America
Qualtrics Panels	Homo sapiens	NCBITaxon	NCBITaxon:9606	Brazil	GAZ	GAZ:00002828	data collection	international death survey data for Brazil
Qualtrics Panels	Homo sapiens	NCBITaxon	NCBITaxon:9606	Russia	GAZ	GAZ:00002721	data collection	international death survey data for Russia
Qualtrics Panels	Homo sapiens	NCBITaxon	NCBITaxon:9606	The Philippines	GAZ	GAZ:00004525	data collection	international death survey data for The Philippines
Qualtrics Panels	Homo sapiens	NCBITaxon	NCBITaxon:9606	South Korea	GAZ	GAZ:00002802	data collection	international death survey data for South Korea
Lancers	Homo sapiens	NCBITaxon	NCBITaxon:9606	Japan	GAZ	GAZ:00002747	data collection	international death survey data for Japan
