# Supplementary material for: Death anxiety, exposure to death, mortuary preferences, and religiosity in five countries
Source: Sci Data. 2019 Aug 21;6:154. doi: 10.1038/s41597-019-0163-x (PMC6704076; doi:10.1038/s41597-019-0163-x)
Supplement: Supplementary file 1 — Download metadata file [file 41597_2019_163_MOESM1_ESM.zip › a_Jong363A_assay.txt]

Sample Name	Protocol REF	Assay Name	Raw Data File	Comment[Data Repository]	Comment[Data Record Accession]	Comment[Data Record URI]
international death survey data for United States of America	data processing	international death survey data for United States of America	IDS USA MTurk 813.csv	Open Science Framework	doi:10.17605/OSF.IO/5DX7S	https://doi.org/10.17605/OSF.IO/5DX7S
international death survey data for Brazil	data processing	international death survey data for Brazil	IDS Brazil Korea Philippines Russia Qualtrics 800.csv	Open Science Framework	doi:10.17605/OSF.IO/5DX7S	https://doi.org/10.17605/OSF.IO/5DX7S
international death survey data for Russia	data processing	international death survey data for Russia	IDS Brazil Korea Philippines Russia Qualtrics 800.csv	Open Science Framework	doi:10.17605/OSF.IO/5DX7S	https://doi.org/10.17605/OSF.IO/5DX7S
international death survey data for The Philippines	data processing	international death survey data for The Philippines	IDS Brazil Korea Philippines Russia Qualtrics 800.csv	Open Science Framework	doi:10.17605/OSF.IO/5DX7S	https://doi.org/10.17605/OSF.IO/5DX7S
international death survey data for South Korea	data processing	international death survey data for South Korea	IDS Brazil Korea Philippines Russia Qualtrics 800.csv	Open Science Framework	doi:10.17605/OSF.IO/5DX7S	https://doi.org/10.17605/OSF.IO/5DX7S
international death survey data for Japan	data processing	international death survey data for Japan	IDS Japan Lancers.csv	Open Science Framework	doi:10.17605/OSF.IO/5DX7S	https://doi.org/10.17605/OSF.IO/5DX7S
