# Supplementary material for: Death anxiety, exposure to death, mortuary preferences, and religiosity in five countries
Source: Sci Data. 2019 Aug 21;6:154. doi: 10.1038/s41597-019-0163-x (PMC6704076; doi:10.1038/s41597-019-0163-x)
Supplement: Supplementary file 1 — Download metadata file [file 41597_2019_163_MOESM1_ESM.zip › i_Investigation.txt]

# Investigation File generated for Scientific Data with Investigation File Authoring Tool version 0.1.0 on 01/08/2019 - This metadata file is CC0
ONTOLOGY SOURCE REFERENCE
Term Source Name	NCBITaxon	GAZ	ERO	EFO	OBI	NCIT	PATO
Term Source File	http://data.bioontology.org/ontologies/NCBITAXON	http://data.bioontology.org/ontologies/GAZ	http://data.bioontology.org/ontologies/ERO	http://data.bioontology.org/ontologies/EFO	http://data.bioontology.org/ontologies/OBI	http://data.bioontology.org/ontologies/NCIT	http://data.bioontology.org/ontologies/PATO
Term Source Version	2016AB	$Revision: 1.512 $	2013-08-02	3.8.0	2014-08-18	17.06d	unknown
Term Source Description	National Center for Biotechnology Information (NCBI) Organismal Classification	Gazetteer	Eagle-I Research Resource Ontology	Experimental Factor Ontology	Ontology for Biomedical Investigations	National Cancer Institute Thesaurus	Phenotypic Quality Ontology
INVESTIGATION
Investigation Identifier
Investigation Title
Investigation Description
Investigation Submission Date
Investigation Public Release Date
INVESTIGATION PUBLICATIONS
Investigation PubMed ID
Investigation Publication DOI
Investigation Publication Author List
Investigation Publication Title
Investigation Publication Status
Investigation Publication Status Term Accession Number
Investigation Publication Status Term Source REF
INVESTIGATION CONTACTS
Investigation Person Last Name
Investigation Person Mid Initials
Investigation Person First Name
Investigation Person Address
Investigation Person Phone
Investigation Person Fax
Investigation Person Email
Investigation Person Affiliation
Investigation Person Roles
Investigation Person Roles Term Accession Number
Investigation Person Roles Term Source REF
STUDY
Study Identifier	10.1038/s41597-019-0163-x
Study Title	Death anxiety, exposure to death, mortuary preferences, and religiosity in five countries
Study Submission Date	10/05/2019
Study Public Release Date	21/08/2019
Study Description	https://www.nature.com/articles/s41597-019-0163-x
Study File Name	s_Jong363A_study.txt
Comment[Subject Keywords]	""
Comment[Manuscript Licence]	CC BY-4.0
Comment[Experimental Metadata Licence]	CC0
Comment[Supplementary Information File Name]
Comment[Supplementary Information File Type]
Comment[Supplementary Information File URL]
Comment[Data Repository]	Open Science Framework
Comment[Data Record Accession]	doi:10.17605/OSF.IO/5DX7S
Comment[Data Record URI]	https://doi.org/10.17605/OSF.IO/5DX7S
STUDY DESIGN DESCRIPTORS
Study Design Type	crowd-sourcing design	data integration objective	subject-based data analysis objective
Study Design Type Term Accession Number	""	ERO:0100092	ERO:0100125
Study Design Type Term Source REF	""	ERO	ERO
STUDY PUBLICATIONS
Study PubMed ID
Study Publication DOI
Study Publication Author List
Study Publication Title
Study Publication Status
Study Publication Status Term Accession Number
Study Publication Status Term Source REF
STUDY FACTORS
Study Factor Name	sex	city	marital status	ethnicity	age
Study Factor Type	sex	geographic location	Marital Status	Ethnic Group	age
Study Factor Type Term Accession Number	PATO:0000047	GAZ:00000448	NCIT:C25188	NCIT:C16564	PATO:0000011
Study Factor Type Term Source REF	EFO	OBI	NCIT	NCIT	PATO
STUDY ASSAYS
Study Assay Measurement Type	anxiety
Study Assay Measurement Type Term Accession Number	http://www.ebi.ac.uk/efo/EFO_0005230
Study Assay Measurement Type Term Source REF	EFO
Study Assay Technology Type	survey method
Study Assay Technology Type Term Accession Number	ERO:0001320
Study Assay Technology Type Term Source REF	ERO
Study Assay Technology Platform	""
Study Assay File Name	a_Jong363A_assay.txt
STUDY PROTOCOLS
Study Protocol Name	data collection	data processing
Study Protocol Type	information acquisition	data transformation
Study Protocol Type Term Accession Number	OBI:0600013	OBI:0200000
Study Protocol Type Term Source REF	OBI	ERO
Study Protocol Description		
Study Protocol URI	""	""
Study Protocol Version		
Study Protocol Parameters Name	""	""
Study Protocol Parameters Name Term Accession Number	""	""
Study Protocol Parameters Name Term Source REF	""	""
Study Protocol Components Name	""	""
Study Protocol Components Type	""	""
Study Protocol Components Type Term Accession Number	""	""
Study Protocol Components Type Term Source REF	""	""
STUDY CONTACTS
Study Person Last Name	Jong	Halberstadt	Bluemke	Kavanagh	Jackson
Study Person First Name	Jonathan	Jamin	Matthias	Christopher	Christopher
Study Person Mid Initials
Study Person Email	jonathan.jong@anthro.ox.ac.uk	""	""	""	""
Study Person Phone
Study Person Fax
Study Person Address
Study Person Affiliation	Centre for the Study of Social Cohesion, University of Oxford, Oxford, UK	Department of Psychology, University of Otago, Dunedin, New Zealand	GESIS—Leibniz Institute for the Social Sciences, Mannheim, Germany	Centre for the Study of Social Cohesion, University of Oxford, Oxford, UK	Department of Psychology, University of Otago, Dunedin, New Zealand
Study Person Roles
Study Person Roles Term Accession Number
Study Person Roles Term Source REF
Comment[Study Person ORCID]	0000-0002-8039-9298	""	""	""	""
Comment[Funder]
Comment[FundRef ID]
Comment[Funder Term Source REF]
Comment[Grant Identifier]
